# Supplementary material for: Ursolic Acid Alleviates Cancer Cachexia and Prevents Muscle Wasting via Activating SIRT1
Source: Cancers (Basel). 2023 Apr 20;15(8):2378. doi: 10.3390/cancers15082378 (PMC10136986; doi:10.3390/cancers15082378)
Supplement: Supplementary file 1 [file cancers-15-02378-s001.zip]

Archive with 2 entries (2 files):
- cancers-2232080-original WB image.pdf
- Supplementary material.pdf
